# Supplementary material for: Rapid Resistance Detection of Amaranthus retroflexus to Fomesafen via Kompetitive Allele-Specific PCR (KASP)
Source: Plants (Basel). 2025 Feb 8;14(4):515. doi: 10.3390/plants14040515 (PMC11858902; doi:10.3390/plants14040515)
Supplement: Supplementary file 1 [file plants-14-00515-s001.zip]

Archive with 1 entries (1 files):
- plants-3427775-supplementary.pdf
